# Supplementary material for: CCN1/Integrin α5β1 Instigates Free Fatty Acid-Induced Hepatocyte Lipid Accumulation and Pyroptosis through NLRP3 Inflammasome Activation
Source: Nutrients. 2022 Sep 19;14(18):3871. doi: 10.3390/nu14183871 (PMC9505842; doi:10.3390/nu14183871)
Supplement: Supplementary file 1 [file nutrients-14-03871-s001.zip]

Archive with 1 entries (1 files):
- nutrients-1869266-supplementary.pdf
